# Supplementary material for: Pattern of prefrontal cortical activation and network revealed by task-based and resting-state fNIRS in Parkinson’s disease’s patients with overactive bladder symptoms
Source: Front Neurosci. 2023 Mar 30;17:1142741. doi: 10.3389/fnins.2023.1142741 (PMC10098071; doi:10.3389/fnins.2023.1142741)
Supplement: Supplementary file 1 [file Table_1.XLSX]

## Sheet: 12-21rawdata
name	education(year)	gender(1:male;0:female)	age	disease duration	MoCA	NMS	HAMD	HAMA	PDQ39	HY	LEDD	Visuospatial/executive	naming	attention	language	abstraction	delayed recall	orientation	UPDRSIII	FAB	OABSS	OABSS(3)
晋腾飞	16	1	49	5	25	19	18	14	88	4	675	5	3	5	2	1	3	6	17	16	2	0
鲁远蓉	16	0	65	8	27	14	18	15	75	3	1421.77	3	3	6	3	1	5	6	10	18	0	0
王银辉	5	1	59	13	26	18	16	15	81	3	787.5	5	3	6	3	2	1	6	25	16	2	0
朱方龙	9	1	74	9	22	20	12	10	63	3	900	3	3	5	2	2	2	5	51	15	2	1
周定虎	15	1	70	9	24	17	8	7	52	4	808.33	5	3	6	3	1	0	6	18	18	1	0
李莉	9	0	45	8	29	16	18	12	50	2.5	787.5	5	3	6	3	1	5	6	7	18	2	0
朱乐红	15	0	48	12	23	17	14	12	75	4	875	2	3	6	2	1	3	6	19	18	2	0
刘国平	9	1	49	19	24	13	16	9	54	3	725	3	3	6	3	1	2	6		17	2	0
乔宗良	12	1	61	19	23	19	11	10	54	3	550	4	2	5	1	1	4	6	22	18	2	0
王浩2	16	1	38	11	25	20	22	20	99	4	3200	4	3	6	2	2	2	6		18	2	1
常龙生	15	1	67	7	25	12	7	5	43	2.5	500	4	3	5	3	1	3	6	31	17	2	0
徐世翔	15	1	67	16	29	17	12	9	75	4	550	5	3	6	3	2	4	6	21	18	2	0
黄强银	9	1	53	6	24	12	19	12	62	3	975	2	2	6	3	1	4	6	25	18	1	0
孙立成	12	0	51	6	26	19	10	11	62	3	850	3	2	6	3	2	4	6	12	17	2	1
黄怡才	12	1	66	7	22	9	2	1	24	1.5	675	2	3	5	2	1	3	6	9	17	2	0
林春雷	15	1	42	4	23	13	4	2	24	1.5	675	3	3	6	3	1	2	5	25	18	0	0
胡建辉	12	1	57	9	26	14	9	5	35	3	1775	5	3	6	3	1	2	6	13	17	2	0
伍丽平	16	0	74	10	29	16	8	3	32	2.5	675	5	3	6	3	2	4	6	24	16	2	0
黄梅英	9	0	65	13	22	19	13	11	61	3	725	3	2	6	2	2	1	6	19	18	2	1
马秋菊	12	0	58	15	23	21	14	12	98	3	1050	2	3	6	3	1	2	6	53	16	1	0
石强	16	1	44	7	29	15	17	13	64	4	500	4	3	6	3	2	4	6	34	15	2	0
于波	15	1	54	8	28	10	4	4	22	2	600	3	3	6	3	2	5	6	19	18	0	0
陈玉燕	9	0	71	7	24	16	14	8	47	3	400	3	2	6	2	1	4	6	58	18	2	0
王海英	5	0	41	17	26	15	19	12	56	3	662.5	3	3	5	3	2	4	6	17	18	2	0
苏建光	9	1	59	6	27	11	4	5	34	2.5	525	4	3	6	3	1	4	6	48	17	2	1
李小中	16	0	67	5	24	14	11	10	55	3	525	4	2	6	3	1	2	6	14	18	2	1
何金稳	12	1	67	8	26	14	8	4	52	3	712.5	3	3	6	2	2	4	6	28	18	1	0
刘松义	15	1	64	11	24	24	17	13	95	4	1333.33	2	3	6	3	2	2	6	23	17	2	0
王桂丽	9	0	57	13	25	21	17	10	68	3	1075	3	3	6	3	1	3	6	13	17	2	0
刘晓荣	12	1	55	7	27	17	14	11	62	3	331.25	3	3	6	3	2	4	6	29	18	2	0
吴贤敏	16	1	66	12	29	18	9	8	30	3	600	5	3	6	3	2	4	6	15	17	0	0
范江河	12	1	43	7	29	13	10	8	38	3	450	4	3	6	3	2	5	6	52	16	0	0
黄建华	12	1	67	4	27	11	6	3	48	3	525	5	3	6	3	2	2	6	27	18	2	0
方江平	12	1	66	8	26	12	5	2	53	3	600	5	2	6	3	1	3	6	29	16	1	1
邓美玲	15	0	35	8	27	14	9	5	42	3	1000	3	3	6	3	2	4	6	20	15	2	1
王兆玉	15	1	64	7	26	14	7	4	22	2.5	0	5	3	6	3	1	2	6	60	16	2	0
于凤玲	15	0	51	6	26	20	14	16	85	3	850	2	3	5	3	2	4	6	17	17	2	1
陆文忠	6	1	73	3	27	19	14	20	62	3	93.75	5	3	6	3	2	2	6	36	18	2	0
马毅祥	15	1	55	2	27	14	5	4	24	1.5	0	4	3	6	3	2	3	6	2	18	0	0
丁士华	12	1	65	22	24	18	9	7	24	3	1625	4	3	6	2	2	2	5	23	18	0	0
李玉宝	12	1	73	3	23	20	2	2	35	1	175	4	2	5	1	2	3	6	7	18	2	0
王雅梅	17	0	76	3	24	17	2	1	32	3	0	5	3	5	2	2	1	6	34	17	0	0
徐宏宝	16	1	65	4	25	16	5	9	61	2	0	4	3	6	2	2	2	6	18	18	0	0
周莉莉	15	0	57	2	29	17	18	17	98	2	0	5	3	6	3	2	4	6	19	18	2	0
谢国英	9	0	65	4	22	13			38	1	425	2	2	5	2	0	5	6	9	17	0	0
虞建珍	20	1	61	3	25	19	6	5	48	2	0	5	1	6	3	2	2	6	12	17	2	0
王凤林	15	1	61	5	26	20	2	4	53	2	637.5	4	3	6	3	2	2	6	35	18	2	1
洪冠强	3	1	68	4	26	12	5	3	42	3	300	4	3	6	3	2	2	6	39	17	1	0
韩筱昌	12	1	78	2	26	17	17	10	22	3	637.83	4	3	5	3	2	3	6	29	16	2	0
蒋根兄	14	0	71	2	22	12	15	15	85	2	0	4	2	6	1	2	1	6	23	18	0	0
朱世英	12	0	65	2	23	19	6	10	62	3	0	4	2	6	2	1	2	6	13	18	0	0
韦沪芬	9	0	71	7	24	9	8	4	24	3	562.5	4	3	6	3	1	1	6	10	18	0	0
贺日琦	12	0	71	4	24	13	21	13	24	2	0	4	3	6	3	2	0	6	25	18	0	0
邬幼霞	18	0	69	2	30	14	3	4	88	2	125	5	3	6	3	2	5	6	33	17	0	0
许昭蓉	16	0	76	6	26	16	16	11	75	3	575	4	2	6	3	2	4	5	28	18	0	0
林碧	14	1	56	3	29	19	27	18	81	1.5	237.5	5	3	6	3	2	4	6	20	18	0	0
徐桢	9	0	58	7	28	21	6	10	22	1	0	4	3	6	2	2	5	6	15	17	0	0
华建忠	12	1	63	3	30	15	21	21	22	3	375	5	3	6	3	2	5	6	44	17	2	0
刘慧玲	16	0	52	8	29	10	7	6	85	1	587.5	4	3	6	3	2	5	6	17	17	0	0
顾建龙	9	1	59	5	25	16	10	8	62	2	525	4	3	6	2	2	2	6	40	14	2	1
肖彩娟	12	0	69	3	24	15	11	13	24	1	375	4	3	6	1	1	4	5	15	18	2	1
翁左英	9	0	69	3	21	11	3	4	55	3	637.5	3	2	5	1	2	3	5	16	16	2	0
丁秀珍	12	0	76	8	24	14	39	29	52	2	450	4	3	5	3	2	2	5	34	18	0	0
王维娟	12	0	56	4	23	14	4	1	95	1	375	5	2	6	3	1	0	6	14	15	0	0
陶德发	12	1	66	3	26	24	19	17	88	2	375	5	3	6	3	1	3	6	32	17	0	0
李芬	15	0	76	2	27	21	5	5	75	3	0	5	3	6	3	2	2	6	40	17	2	0
沈龙英	9	0	66	1	26	17	9	3	81	3	0	4	2	6	3	2	3	6	33	15	0	0
黄世伟	14	1	70	6	25	18	7	6	63	1	0	5	3	6	2	2	2	5	1	16	2	0
景有兰	8	0	70	1	21	13	21	18	75	1	0	3	3	6	2	1	0	6	8	15	0	0
姚又丽	10	0	65	2	29	11	11	12	54	1	562.5	5	3	6	2	3	4	6	9	15	0	0
吴伟芳	10	0	65	2	25	12	10	8	54	3	0	4	2	6	2	1	4	6	23	16	2	0
杨开锦	15	1	75	7	28	14	13	9	99	2	550	5	3	6	1	2	5	6	48	15	0	0
黄永康	7	1	67	1	24	14	21	10	43	1	400	4	3	6	2	2	0	6	22	9	0	0
弓爱菊	15	0	64	4	25	20	14	17	75	1	0	3	3	6	3	2	2	6	7	17	0	0
程伟明PSG	9	1	69	1	28		9	6	62	1	0	4	3	6	3	2	4	6	26	16	2	0
路曼曼	15	0	33	22	28	16	6	6	26	4	510	4	3	6	3	2	4	6	16	18	0	0
王勇发	9	1	47	4	25	11	5	5	30	2	450	3	3	5	3	0	5	6	11	18	0	0
傅冬根	15	1	67	14	26	13	8	2	51	4	500	4	3	6	2	2	3	6	70	18	2	0
龚国平	9	1	59	10	24	19	14	10	72	3	875	2	3	6	3	2	2	6	46	18	2	0
周玲	12	0	53	9	27	16	11	14	57	3	650								10	18	2	1
洪凌	15	0	69	12	25	19	18	16	74	3	937.5	4	3	5	2	1	4	6	36	16	4	2
梁华森	15	1	72	12	28	19	15	11	80	3	1100	4	3	6	3	2	4	6	33	14	4	2
钱菊仙	9	0	61	15	19	22	27	19	109	4	525	0	2	2	5	1	3	6	39	17	6	3
胡华英	5	1	68	10	20	18	14	12	65	3	200	0	2	6	2	1	3	6	48	13	4	2
汪文进	9	1	51	4	26	10	5	3	25	2	0	2	3	6	3	2	4	6	40	16	5	2
杨泳连	9	1	61	3	22	17	13	11	51	3	1800	2	2	6	2	1	2	6	20	13	6	2
梁金堂	12	1	64	7	20	22	16	13	80	4	775	3	3	5	2	1	1	5	27	16	6	2
邱春燕	12	0	63	7	26	24	23	18	96	4	650	4	3	6	3	1	3	6	21	14	6	3
盛祥奎	15	1	72	7	27	18	10	8	57	3	575	4	3	6	3	2	4	5	33	17	4	2
聂明书	15	1	58	5	24	22	11	12	80	4	650	1	3	6	3	2	3	6	43	13	5	2
何国华	12	1	59	5	26	22	14	15	80	3	675	3	2	5	2	1	5	6	38	16	4	2
谭章萍	12	0	55	6	22	21	19	17	69	3	1125	4	3	6	2	1	1	5	16	14	6	2
杨光竹	12	0	75	10	22	16	7	9	77	5	1150	0	3	6	2	1	5	5	67	17	4	2
项忠星	9	1	63	16	25	16	12	11	36	3	800	4	3	6	2	1	3	6	18	13	4	2
林重庆	16	1	67	16	27	21	15	16	96	4	1066.67	5	3	6	3	2	2	6	50	16	6	3
王勃	12	1	63	6	23	19	17	12	85	4	700	2	2	6	2	2	3	6	17	16	4	2
徐文军	12	0	49	13	22	21	22	19	95	3	600	2	3	6	2	1	3	5	18	13	5	2
卞福兴	9	1	66	7	19	21	11	7	58	3	650	1	2	6	2	1	1	6	32	16	4	2
杨科亚	9	0	47	15	25	18	7	4	34	2.5	550	3	2	6	2	2	4	6	7	14	4	2
秦永生	12	1	73	10	27	24	19	13	82	4	950	4	3	6	3	1	4	6	12	17	4	2
宋贵珍	9	0	66	15	19	18	18	14	99	4	675	2	2	5	1	1	2	6	21	15	4	2
王国香	12	0	53	6	19	14	24	16	84	3	975	2	2	5	2	1	2	5	15	16	4	2
崔华梅	12	0	56	8	22	21	18	16	78	3	550	0	3	6	3	1	4	5	6	12	4	2
屈小萍	12	0	69	9	25	22	14	18	80	3	445.83	3	3	6	2	1	4	6	13	16	4	2
刑亚芳		0	54	9	25	20	18	13	87	3	300	3	2	6	3	1	4	6	28	17	4	2
黄向红	9	0	52	7	22	17	21	13	100	4	1200	0	2	6	3	2	4	5	46	16	6	3
邱云升	15	1	56	15	25	17	19	16	87	4	675	3	3	6	2	2	3	6	33	16	4	2
朱茂生	12	1	55	5	27	18	8	8	36	3	600	3	3	6	3	2	4	6	21	17	5	2
谢惠良	12	1	73	6	27	12	9	8	31	2.5	675	3	3	6	3	2	4	6	28	17	4	2
刘同林	16	1	57	6	25	22	14	15	77	4	462.5	1	3	5	3	2	4	6	37	15	4	2
王吉荣	9	1	50	6	19	17	16	13	83	3	1000	3	2	6	3	0	1	4	23	15	4	2
李绪荧	16	1	76	8	29	17	16	11	63	3	375	5	3	6	2	2	5	6	51	15	6	2
纪福露	16	0	68	13	22	14	7	9	39	3	575	3	3	5	3	1	1	6	23	13	4	2
冯利未	9	1	70	13	28	16	12	7	69	4	1150	4	3	6	3	1	5	6	49	16	4	2
任启先	15	1	70	5	27	17	15	11	49	3	850	4	3	6	3	2	3	6	32	13	4	2
叶翠香	12	0	57	10	22	19	21	15	71	3	500	1	2	6	3	0	4	6	17	16	5	2
林铭	9	1	57	11	22	19	14	14	79	4	1466.67	1	3	6	2	1	2	6	18	14	4	2
顾柏叶	9	1	73	4	25	21	6	3	40	4	550	3	3	6	3	1	3	6	45	17	4	2
谢长兰	9	0	55	13	28	20	13	10	65	4	700	5	3	6	2	2	4	6	9	13	4	2
曹建萍	15	0	62	11	21	19	8	3	45	2.5	558.33	2	3	6	3	1	1	5	15	16	4	2
王和兴	15	1	75	5	27	21	5	3	38	2.5	375	5	2	6	3	2	3	6	35	13	6	2
李素兰	9	0	64	9	23	21	11	14	64	4	1037.5	3	3	5	2	1	4	5	21	16	5	2
吴明珠	12	0	60	8	29	28	14	14	69	3	1091.67	4	3	6	3	1	4	6	14	14	4	2
余双菊	9	0	65	17	27	23	13	14	61	4	1218.75	4	2	6	3	1	5	6	31	17	8	3
龚大为	12	1	69	11	23	19	12	13	89	4	712.5	2	3	6	3	1	2	6	48	15	4	2
毛水龙	12	1	65	17	17	19	21	12	112	4	1825	0	3	6	1	2	0	5	52	15	4	2
赵功华	12	1	78	17	24	18	8	4	64	4	1000	3	3	5	2	1	4	6	37	16	4	2
康检发	9	1	50	8	24	16	13	8	44	2.5	950	2	3	6	2	1	4	6	9	16	4	2
仇树春	16	1	61	12	24	20	11	8	53	3	831.25	3	2	6	3	2	3	5	20	17	4	2
季美兰		0	57	10	20	19	11	9	50	4	1883.33								49	17	5	2
冯爱兰	12	0	76	13	23	22	11	11	51	3	675	2	3	5	3	2	2	6	46	15	4	2
付玉珍	15	0	66	5	27	18	21	15	92	3	1000	4	2	6	3	2	4	6	30	15	4	2
冉隆前	16	1	50	4	30	14	8	9	41	3	1716.67	5	3	6	3	2	5	6	15	15	4	2
李美凤	12	0	70	6	28	20	10	6	44	2.5	375	4	3	6	3	1	5	6	56	14	4	2
祁建军	16	1	41	8	28	15	9	8	36	2.5	856.25	4	3	6	3	2	4	6	8	13	4	2
郁丽芳	6	0	71	3	23	19	1	1	48	1	0	1	3	5	2	2	4	6	17	16	4	2
刘清音	9	0	71	1	29	18	0	0	72	3	0	4	3	6	3	2	5	6	30	13	4	2
康贻鹏	15	1	78	6	20	16	12	6	72	2	125	3	2	6	2	2	0	5	35	16	4	2
郑渭清	15	1	78	4	26	20	12	12	51	3	625	5	3	6	3	2	1	6	22	14	5	2
褚德泉	12	1	81	2	25	19	9	9	92	3	0	5	3	6	2	2	2	4	37	17	4	2
吴汉斯	8	1	84	3	26	22	12	10	41	3	250	4	3	6	2	2	3	6	56	15	4	2
王郭明	16	1	72	3	18	18	28	34	112	2	187.5	4	3	5	1	2	0	3	51	16	5	2
丁蕊坚	12	1	86	3	21	14	15	14	64	3	0	4	3	4	3	2	0	5	46	12	6	3
周志龙	15	1	85	4	20	20	15	12	44	3	850	2	3	6	1	2	0	6	49	13	4	2
司文亭	9	1	63	10	26	15	9	11	48	3	900								29	15	5	2
吴学文	12	1	64	15	26	18	8	14	72	3	750	3	3	6	3	2	3	6	18	18	4	2
苏海平	12	0	67	7	19	21	13	14	72	3	500	3	1	4	2	0	2	6	29	16	4	2
撒勤	15	1	72	18	29	20	10	10	32	3	900	4	3	6	3	1	5	6	13	17	4	2
龙建书	9	1	59	10	19	16	12	13	81	5	1750	2	2	5	2	1	1	6	26	16	4	2
乐永兴	9	1	72	12	22	21	10	8	71	3	1375								48	16	4	2
刘稳川	15	1	58	17	29	16	4	7	45	4	825	5	3	6	3	2	4	6	26	17	4	2
阮云乐	12	1	66	15	29	22	3	4	49	3	750	5	3	6	3	2	4	6	33	17	4	2
陈德琼	9	0	63	6	19	34	8	6	69	5	500	4	3	5	2	0	0	5	41	15	5	2
蔡正清		1	75	4	21	19	13	0	75		676	2	3	5	3	2	0	6	25	15	5	2
王强		1	73	3	27	18	3	0	68	1	300	4	3	6	2	2	4	6	22	15	6	3
